# Supplementary material for: Epitope Variation in Hemagglutinin and Antibody Responses to Successive A/Victoria A(H1N1) Strains in Young and Older Adults Following Seasonal Influenza Vaccination: A Pilot Study
Source: Vaccines (Basel). 2025 Jul 21;13(7):774. doi: 10.3390/vaccines13070774 (PMC12298324; doi:10.3390/vaccines13070774)
Supplement: Supplementary file 1 [file vaccines-13-00774-s001.zip]

Archive with 1 entries (1 files):
- vaccines-3681003-supplementary.pdf
